# Supplementary material for: Displacement and Strain Measurement up to 1000 °C Using a Hollow Coaxial Cable Fabry-Perot Resonator
Source: Sensors (Basel). 2018 Apr 24;18(5):1304. doi: 10.3390/s18051304 (PMC5982504; doi:10.3390/s18051304)
Supplement: Supplementary file 1 [file sensors-18-01304-s001.zip]

Archive with 1 entries (1 files):
- sensors-292178-supplementary.mp4
